# Supplementary material for: Trends in Streptococcus pneumoniae Antimicrobial Resistance in US Children: A Multicenter Evaluation
Source: Open Forum Infect Dis. 2023 Mar 7;10(3):ofad098. doi: 10.1093/ofid/ofad098 (PMC10034583; doi:10.1093/ofid/ofad098)
Supplement: ofad098_Supplementary_Data [file ofad098_supplementary_data.zip]

Archive with 2 entries (2 files):
- Mohanty_Suppl-Table-2.xlsx
- Mohanty_Suppl-Table-1.docx
