# Supplementary material for: Trends in Streptococcus pneumoniae Antimicrobial Resistance in US Children: A Multicenter Evaluation
Source: Open Forum Infect Dis. 2023 Mar 7;10(3):ofad098. doi: 10.1093/ofid/ofad098 (PMC10034583; doi:10.1093/ofid/ofad098)
Supplement: ofad098_Supplementary_Data [file ofad098_supplementary_data.zip › Mohanty_Suppl-Table-2.xlsx]

## Sheet: Ped Multivariate Model
Supplementary Table 2. Estimates (adjusted) with 95% CI for Pediatric S. pneumoniae Resistance Percent in Invasive PD and Non-invasive PD over Time and by Hospital Demographics
Characteristic	Penicillin						Macrolide						One Plus Drug: (Penicillin, Macrolide, Fluoroquinolone, ESC, and Tetracycline)						Two Plus Drug: (Penicillin, Macrolide, Fluoroquinolone, ESC, and Tetracycline)
	IPD ns=199/964	P	Non-IPD ns=2,433/5,412	P	Total ns=2,632/6,376	P	IPD ns=306/964	P	Non-IPD ns=2,325/5,412	P	Total ns=2,631/6,376	P	IPD ns=407/964	P	Non-IPD ns=3,325/5,412	P	Total ns=3,732/6,376	P	IPD ns=143/964	P	Non-IPD ns=1,844/5,412	P	Total ns=1,987/6,376	P
Overall	18.9 (17.2-20.7)		41.9 (40.6-43.2)		40.2 (38.1-42.2)		32.9 (31.4-34.4)		47.5 (46.3-48.6)		45.1 (44.1-46.2)		41.7 (39.7-43.6)		58.4 (57.4-59.4)		56.1 (55.6-56.6)		15.1 (13.7-16.5)		34.7 (33.7-35.6)		31.6 (30.9-32.2)
Age		0.068		<.001		<.001		0.141		<.001		<.001		0.009		<.001		<.001		0.161		<.001		<.001
<2 Years	17.0 (15.9-18.1)		48.0 (46.5-49.6)		44.8 (43.6-46.1)		33.0 (31.0-35.0)		52.9 (51.2-54.6)		49.5 (48.5-50.5)		40.7 (38.9-42.5)		65.7 (64.0-67.3)		61.9 (60.8-63.1)		14.7 (12.7-16.6)		39.1 (37.2-40.9)		35.1 (33.6-36.5)
Years 2-4	22.7 (21.4-23.9)		42.8 (41.4-44.3)		41.5 (40.3-42.7)		38.2 (36.1-40.4)		49.1 (47.6-50.6)		47.3 (46.4-48.2)		47.3 (45.4-49.3)		60.1 (58.6-61.5)		58.2 (57.3-59.2)		18.3 (16.2-20.3)		36.2 (34.6-37.7)		33.5 (32.2-34.7)
Years 5-17	17.3 (16.2-19.3)		35.8 (34.4-37.3)		34.8 (33.6-35.9)		27.8 (25.8-29.8)		41.3 (39.8-42.7)		38.9 (37.8-40.1)		37.3 (35.5-39.1)		50.7 (49.2-52.1)		48.9 (48.0-49.8)		12.6 (10.6-14.6)		29.4 (27.9-31.0)		26.6 (25.4-27.9)
Sex		0.244		0.334		0.203		0.993		0.375		0.344		0.654		0.429		0.402		0.428		0.095		0.071
Male	17.7 (16.4-19.0)		41.4 (40.1-42.8)		39.6 (38.5-40.6)		32.9 (31.8-34.0)		47.0 (45.7-48.3)		44.6 (43.2-45.9)		41.1 (39.4-42.7)		58.0 (56.8-59.1)		55.7 (54.0-57.3)		14.3 (12.2-16.3)		33.8 (32.5-35.0)		30.7 (29.6-31.8)
Female	20.6 (18.9-22.3)		42.6 (41.1-44.0)		40.9 (39.8-42.0)		32.9 (31.3-34.5)		38.1 (46.6-49.5)		45.7 (44.9-46.5)		42.5 (40.2-44.8)		59.0 (57.7-60.3)		56.7 (55.9-57.5)		16.3 (14.7-17.8)		35.9 (34.5-37.3)		32.8 (31.7-33.9)
Source		0.667		0.844		<.001		<.001		0.002		<.001		0.012		0.179		<.001		0.028		0.556		<.001
Blood	18.7 (16.9-20.6)		.		20.3 (18.9-21.7)		34.6 (33.0-36.2)		.		37.7 (36.3-39.1)		42.4 (41.4-43.5)		.		47.0 (45.2-48.7)		15.7 (14.2-17.2)		.		18.1 (15.9-20.4)
Neuro/CSF	20.6 (18.0-23.1)		.		21.0 (19.4-22.6)		16.8 (14.8-18.7)		.		21.9 (19.8-23.9)		34.3 (32.0-36.6)		.		38.6 (35.6-41.6)		9.7 (7.3-12.1)		.		12.4 (10.1-14.7)
Respiratory	.		42.1 (40.5-43.7)		42.0 (40.6-43.4)		.		49.7 (48.0-51.4)		49.1 (47.9-50.2)		.		59.7 (58.0-61.4)		59.2 (58.0-60.5)		.		34.7 (33.0-36.5)		34.3 (32.8-35.8)
ENT	.		41.8 (40.4-43.1)		41.8 (40.7-43.0)		.		45.9 (44.6-47.2)		44.9 (43.1-46.7)		.		57.5 (55.3-58.7)		56.9 (56.1-57.8)		.		34.6 (33.3-35.9)		33.9 (32.8-35.0)
Onset		0.012		0.004		0.001		0.019		0.029		0.008		0.157		0.019		0.016		0.035		0.007		0.001
Ambulatory	20.1 (18.7-21.5)		41.7 (40.3-43.0)		40.0 (39.0-41.1)		34.8 (33.6-36.0)		47.6 (46.3-48.9)		45.5 (44.1-46.8)		43.5 (42.6-44.4)		58.5 (57.3-59.6)		56.5 (55.9-57.2)		15.3 (13.0-17.6)		34.7 (33.5-35.9)		31.7 (30.8-32.6)
Admission	16.6 (14.7-18.6)		40.8 (39.0-42.6)		38.9 (37.4-40.3)		29.8 (27.9-31.6)		45.2 (43.1-47.2)		42.2 (41.0-43.5)		38.7 (37.2-40.1)		56.2 (54.1-58.4)		53.3 (51.9-54.8)		13.6 (11.0-16.2)		32.4 (30.0-34.7)		29.3 (27.6-31.1)
Hospital	27.7 (25.7-29.7)		50.2 (48.2-52.3)		48.7 (46.0-51.4)		43.2 (39.3-47.0)		55.1 (53.1-57.1)		53.2 (50.8-55.5)		50.4 (45.8-55.1)		66.1 (62.5-69.6)		63.7 (60.8-66.6)		27.5 (24.8-30.1)		43.6 (41.6-45.6)		41.1 (38.8-43.4)
Year		0.006		<.001		<.001		0.005		<.001		<.001		0.353		<.001		<0.001		0.48		<.001		<.001
Trend over years 2011-2019: average annual %change in resistance	-1.0% (-1.9% - -0.2)		-1.1% (-1.6% - -0.6%)		-1.1% (-1.5% - -0.7)		1.4% (0.3%-2.5%)		5.7% (5.2%-6.2%)		5.0% (4.5%-5.5%)		0.05% (-0.03%-0.12%)		0.6% (0.2%-1.1%)		0.9% (0.4%-1.3%)		-0.3% (-0.9% - 0.3%)		2.2% (1.7%-2.7%)		1.8% (1.4%-2.3%)
2011	26.8 (24.8-28.9)		48.7 (46.6-50.8)		47.4 (45.6-49.1)		26.8 (24.3-29.2)		25.5 (23.0-28.0)		25.6 (23.7-27.4)		40.1 (35.4-44.8)		56.7 (54.0-59.5)		54.3 (52.1-56.5)		20.2 (18.2-22.1)		29.5 (27.5-31.5)		27.9 (26.4-29.5)
2012	21.6 (19.6-23.6)		43.5 (41.3-45.4)		41.6 (39.8-43.5)		22.7 (20.2-25.2)		21.3 (18.7-24.0)		21.2 (19.2-23.1)		38.1 (33.2-43.0)		52.8 (51.0-55.7)		50.6 (48.3-53.0)		14.0 (11.2-16.9)		22.1 (19.9-24.2)		20.4 (18.6-22.1)
2013	17.6 (15.3-20.0)		41.4 (39.3-43.4)		39.4 (37.7-41.2)		36.9 (35.2-38.6)		24.7 (22.2-27.2)		25.8 (24.0-27.6)		43.5 (38.4-48.5)		52.8 (50.1-55.5)		51.3 (49.1-53.5)		13.4 (11.2-15.6)		21.1 (19.1-23.1)		19.5 (17.9-21.1)
2014	23.6 (20.5-26.7)		41.9 (39.8-44.0)		40.8 (39.0-42.6)		32.1 (30.6-33.7)		45.3 (42.7-47.9)		42.9 (40.9-44.8)		46.4 (42.5-50.4)		57.2 (54.3-60.0)		55.6 (53.3-58.0)		14.0 (11.2-16.9)		32.4 (30.2-34.6)		29.4 (27.6-31.1)
2015	16.8 (15.6-17.9)		45.8 (43.8-47.8)		43.3 (41.6-45.0)		28.2 (26.9-29.6)		63.7 (61.3-66.2)		57.6 (55.8-59.3)		36.2 (33.6-38.8)		64.6 (61.9-67.3)		60.3 (58.2-62.4)		13.9 (12.9-15.0)		44.6 (42.6-46.6)		39.5 (37.9-41.0)
2016	16.1 (14.6-17.5)		42.0 (40.1-43.9)		39.6 (38.0-41.2)		33.8 (32.1-35.5)		58.5 (56.2-60.7)		54.5 (52.9-56.0)		38.4 (35.5-41.3)		58.6 (56.2-61.0)		55.8 (53.8-57.7)		14.2 (12.8-15.6)		41.2 (39.5-42.9)		36.9 (35.2-38.6)
2017	19.4 (18.0-20.8)		38.9 (36.9-40.9)		37.9 (36.2-39.6)		37.6 (36.0-39.3)		61.1 (58.6-63.5)		57.1 (55.4-58.8)		42.6 (39.7-45.6)		61.0 (58.3-63.6)		58.3 (56.2-60.4)		19.1 (17.8-20.4)		40.9 (38.9-42.9)		37.4 (35.9-38.9)
2018	19.8 (17.7-21.8)		37.1 (34.9-39.3)		36.4 (34.5-38.3)		37.9 (36.5-39.2)		59.7 (57.0-62.5)		56.1 (54.0-58.1)		46.2 (42.6-49.8)		58.2 (56.1-60.3)		56.7 (54.2-59.2)		16.0 (14.1-17.9)		38.2 (36.7-37.7)		34.8 (32.9-36.7)
2019	11.6 (9.6-13.6)		37.8 (35.7-39.9)		35.4 (33.6-37.2)		35.6 (34.2-36.9)		61.8 (59.2-64.4)		57.4 (55.6-59.3)		43.0 (39.4-46.6)		61.4 (59.6-63.3)		58.5 (56.3-60.8)		9.7 (7.9-11.5)		39.8 (38.6-41.0)		35.0 (33.3-36.7)
2020 (Q1)	19.5 (15.6-23.4)		37.2 (34.1-39.3)		35.8 (32.2-39.3)		41.4 (39.3-43.5)		69.1 (65.7-72.5)		64.3 (61.8-67.8)		50.4 (47.6-53.2)		66.1 (63.0-69.1)		64.2 (60.9-67.5)		17.9 (15.4-20.4)		39.9 (37.3-42.4)		36.4 (33.7-38.9)
Quarter		0.411		0.107		0.122		0.226		0.113		0.021		0.028		0.486		0.377		0.075		0.447		0.487
1	20.4 (19.3-21.6)		42.3 (40.8-43.8)		40.7 (39.5-41.9)		31.2 (30.2-32.3)		45.6 (44.1-47.2)		43.3 (42.4-44.2)		39.8 (38.9-40.7)		58.4 (57.0-59.9)		56.0 (55.1-57.0)		16.4 (14.4-18.4)		34.7 (33.1-36.3)		31.7 (30.4-33.0)
2	18.4 (16.4-20.3)		42.5 (40.9-44.1)		40.6 (39.3-41.9)		36.1 (34.1-38.1)		48.7 (47.0-50.4)		46.9 (45.8-48.0)		44.4 (42.5-46.4)		59.3 (57.5-61.0)		57.4 (56.2-58.7)		16.2 (14.1-18.4)		35.3 (33.9-36.7)		32.4 (30.9-33.9)
3	18.5 (15.4-21.6)		42.7 (41.1-44.3)		40.9 (39.4-42.4)		30.9 (28.7-33.2)		48.1 (46.1-50.2)		45.4 (44.0-46.8)		41.1 (37.7-44.5)		58.8 (56.6-61.0)		56.3 (54.6-58.0)		12.0 (9.9-14.1)		35.0 (33.5-36.5)		31.5 (29.4-33.5)
4	17.8 (16.5-19.1)		40.3 (38.7-41.8)		38.5 (37.3-39.8)		33.4 (32.2-34.7)		48.3 (46.6-49.9)		45.5 (44.5-46.5)		42.0 (40.9-43.0)		57.2 (55.5-58.9)		54.8 (53.7-56.0)		14.4 (12.2-16.5)		33.8 (32.9-34.7)		30.6 (29.1-32.1)
Bed size		0.19		0.594		0.081		0.038		0.005		0.054		<0.001		0.883		0.047		0.061		0.041		0.269
< 100	12.7 (10.8-14.6)		39.8 (36.0-43.6)		36.2 (34.7-37.7)		34.4 (31.4-37.4)		42.1 (40.2-44.0)		42.5 (40.0-45.0)		39.9 (35.7-44.0)		58.5 (54.7-62.2)		56.3 (52.6-59.9)		14.5 (11.8-17.2)		37.2 (35.5-38.9)		33.4 (31.1-35.7)
100-300	16.6 (15.1-18.1)		43.7 (41.8-45.7)		39.8 (37.4-42.2)		30.3 (28.7-31.9)		44.8 (42.3-47.2)		42.0 (40.3-44.7)		34.9 (30.9-38.9)		57.9 (55.8-59.9)		53.8 (52.4-55.3)		13.2 (11.4-15.0)		34.3 (33.2-35.4)		30.6 (29.0-32.2)
> 300	21.7 (20.0-23.5)		41.2 (39.9-43.6)		40.6 (37.7-43.5)		35.1 (33.2-37.0)		49.0 (46.6-51.4)		46.8 (44.7-48.8)		48.0 (46.8-49.1)		58.6 (57.7-59.5)		57.2 (55.9-58.5)		16.9 (15.0-18.7)		34.7 (33.0-35.3)		31.9 (30.6-33.2)
Urban/Rural		0.879		0.83		0.948		0.231		0.049		0.179		0.904		0.328		0.368		0.842		0.232		0.216
Rural	19.5 (17.2-21.8)		43.0 (40.9-45.1)		39.9 (36.7-42.0)		31.4 (29.5-33.3)		51.1 (48.8-53.5)		47.0 (45.7-49.3)		41.1 (38.9-44.3)		60.9 (57.2-64.5)		58.1 (55.3-60.9)		14.7 (12.6-16.9)		32.6 (30.3-34.9)		29.7 (27.0-32.4)
Urban	18.8 (17.6-20.0)		41.7 (40.1-43.3)		40.2 (38.9-41.5)		33.3 (32.3-34.3)		46.8 (45.4-48.2)		44.7 (43.4-46.0)		41.8 (40.4-43.2)		58.0 (56.8-59.1)		55.7 (54.4-57.1)		15.2 (14.4-16.0)		35.0 (33.9-36.1)		31.9 (30.9-32.9)
Teaching status		0.289		0.862		0.718		0.488		0.01		0.229		0.014		0.216		0.42		0.224		0.237		0.438
Non-teaching	21.6 (19.8-23.5)		41.2 (39.5-42.8)		41.4 (38.5-44.2)		35.0 (33.1-37.9)		43.0 (40.1-45.8)		42.4 (40.5-44.4)		45.9 (43.4-48.5)		55.9 (53.4-58.4)		54.8 (53.0-56.5)		17.3 (15.0-19.6)		32.6 (31.0-34.1)		30.5 (28.6-32.4)
Teaching	17.1 (15.7-18.5)		42.2 (40.5-43.9)		39.6 (37.3-41.9)		31.5 (30.1-33.0)		49.3 (47.2-51.3)		46.2 (44.9-47.5)		38.8 (37.2-40.5)		59.4 (57.8-61.1)		56.7 (55.6-57.8)		13.6 (12.1-15.1)		35.5 (34.1-37.0)		32.0 (30.9-33.2)
US Census Region		0.005		0.019		0.005		0.008		<.001		<.001		0.003		<0.001		<0.001		0.234		<.001		<.001
Region 1 (Midwest)	17.7 (15.0-20.5)		36.0 (33.3-38.8)		33.7 (31.0-35.5)		31.7 (30.2-33.2)		34.3 (32.3-36.3)		33.8 (32.4-35.2)		33.6 (31.0-35.2)		47.3 (43.8-50.8)		46.4 (44.8-48.0)		14.1 (11.5-16.6)		25.1 (23.7-26.5)		23.3 (21.7-24.8)
Region 2 (Northeast)	10.3 (8.2-12.4)		32.6 (29.5-35.7)		30.3 (28.4-32.2)		24.2 (23.3-25.1)		32.8 (30.4-35.1)		31.1 (29.1-33.1)		32.2 (29.8-24.7)		44.5 (40.7-48.4)		43.2 (41.6-44.8)		8.0 (6.6-9.4)		19.5 (17.5-21.4)		18.6 (16.9-20.3)
Region 3 (South)	23.8 (22.9-24.7)		43.2 (41.3-45.2)		42.1 (40.4-43.9)		37.8 (37.0-38.7)		50.0 (48.4-51.6)		47.9 (46.0-49.9)		40.5 (39.7-41.3)		60.7 (59.4-62.0)		58.9 (57.2-60.7)		18.2 (16.6-19.9)		36.7 (35.5-37.8)		33.8 (32.9-34.7)
Region 9 (West)	3.7 (1.6-5.8)		29.4 (26.3-32.5)		26.3 (24.2-28.5)		17.8 (16.6-19.0)		24.6 (22.3-26.9)		27.3 (26.2-28.4)		22.2 (19.3-25.1)		36.8 (33.0-40.7)		35.2 (32.4-37.9)		7.4 (5.4-9.4)		21.2 (18.5-23.9)		20.6 (18.3-22.9)
